# Supplementary material for: Measurement of the Mapping between Intracranial EEG and fMRI Recordings in the Human Brain
Source: Bioengineering (Basel). 2024 Feb 27;11(3):224. doi: 10.3390/bioengineering11030224 (PMC10968112; doi:10.3390/bioengineering11030224)
Supplement: Supplementary file 1 [file bioengineering-11-00224-s001.zip]

Archive with 1 entries (1 files):
- bioengineering-2691723-supplementary.pdf
